# Supplementary material for: Perioperative Analgesia and Patients’ Satisfaction in Spinal Anesthesia for Cesarean Section: Fentanyl Versus Morphine
Source: J Clin Med. 2023 Oct 3;12(19):6346. doi: 10.3390/jcm12196346 (PMC10573232; doi:10.3390/jcm12196346)
Supplement: Supplementary file 1 [file jcm-12-06346-s001.zip]

Archive with 1 entries (1 files):
- jcm-2609745-supplementary.pdf
